# Supplementary material for: Evaluation of early imaging response criteria in glioblastoma multiforme
Source: Radiat Oncol. 2011 Sep 23;6:121. doi: 10.1186/1748-717X-6-121 (PMC3189120; doi:10.1186/1748-717X-6-121)
Supplement: Additional file 1 — Table 1: Sensitivity and specificity metrics in predicting 2 year overall survival according to various volume thresholds, from baseline to one month after RT. [file 1748-717X-6-121-S1.XLS]

## Sheet: Sheet1
Table 1 – Volume Thresholds
VOLUME	Sensitivity	Specificity	Like+	Like-	AUC
RECIST (>40% increase)	0.15	0.92	1.85	0.92	-
>25% increase	0.31	0.92	3.7	0.76	-
Any increase	0.46	0.83	2.77	0.65	-
>10% decrease	0.62	0.83	3.7	0.46	-
>25% decrease	0.85	0.75	3.38	0.21	-
>50% decrease	0.92	0.58	2.22	0.13	-
					0.83
