# Supplementary material for: Evaluation of early imaging response criteria in glioblastoma multiforme
Source: Radiat Oncol. 2011 Sep 23;6:121. doi: 10.1186/1748-717X-6-121 (PMC3189120; doi:10.1186/1748-717X-6-121)
Supplement: Additional file 2 — Table 2: Sensitivity and specificity metrics in predicting 2 year overall survival according to various area thresholds, from baseline to one month after RT. [file 1748-717X-6-121-S2.XLS]

## Sheet: Sheet1
Table 2 – Area Thresholds
AREA	Sensitivity	Specificity	Like+	Like-	AUC
MacDonalds(>25% increase)	0.08	0.91	1	1	-
Any increase	0.33	0.75	1.33	0.89	-
>5% decrease	0.5	0.75	2	0.67	-
>15% decrease	0.83	0.75	3.33	0.22	-
>30% decrease	0.92	0.67	2.75	0.125	-
					0.76
