# Supplementary material for: Evaluation of early imaging response criteria in glioblastoma multiforme
Source: Radiat Oncol. 2011 Sep 23;6:121. doi: 10.1186/1748-717X-6-121 (PMC3189120; doi:10.1186/1748-717X-6-121)
Supplement: Additional file 3 — Table 3: Sensitivity and specificity metrics in predicting 2 year overall survival according to various diameter thresholds, from baseline to one month after RT. [file 1748-717X-6-121-S3.XLS]

## Sheet: Sheet1
Table 3 – Diameter Thresholds
DIAMETER	Sensitivity	Specificity	Like+	Like-	AUC
RECIST(>20% increase)	0.08	0.83	0.5	1.1	-
Any increase	0.33	0.75	1.33	0.89	-
>5% decrease	0.75	0.67	2.25	0.38	-
>15% decrease	0.92	0.42	1.57	0.2	-
>30% decrease	1	0.25	1.33	0	-
					0.69
